# Supplementary material for: Thermal biology and swimming performance of Atlantic cod (Gadus morhua) and haddock (Melanogrammus aeglefinus)
Source: PeerJ. 2019 Oct 1;7:e7784. doi: 10.7717/peerj.7784 (PMC6777481; doi:10.7717/peerj.7784)
Supplement: Supplemental Information 2 [file peerj-07-7784-s002.xlsx]

## Sheet: Sheet1
Species	Acclimation temperature ('C)	Test temperature ('C)	Fish no.	Body mass (g)	Total length (cm)	Swimming speed (U; cm/s)	MO2 (mg/h/kg) at U	Ucrit (cm/s)
Cod	12	16	1	48	20	7.5	347.594	46.25
Cod	12	16	1	48	20	12.5	354.688	46.25
Cod	12	16	1	48	20	17.5	340.5	46.25
Cod	12	16	1	48	20	22.5	361.781	46.25
Cod	12	16	1	48	20	27.5	379.516	46.25
Cod	12	16	1	48	20	32.5	383.062	46.25
Cod	12	16	1	48	20	37.5	375.969	46.25
Cod	12	16	1	48	20	42.5	383.062	46.25
Cod	12	16	2	65	21.5	7.5	204.3	43.5
Cod	12	16	2	65	21.5	12.5	227.873	43.5
Cod	12	16	2	65	21.5	17.5	214.777	43.5
Cod	12	16	2	65	21.5	22.5	225.254	43.5
Cod	12	16	2	65	21.5	27.5	233.112	43.5
Cod	12	16	2	65	21.5	32.5	238.35	43.5
Cod	12	16	2	65	21.5	37.5	267.162	43.5
Cod	12	16	2	65	21.5	42.5	220.015	43.5
Cod	12	16	3	66	21.2	7.5	208.943	56
Cod	12	16	3	66	21.2	12.5	325.023	56
Cod	12	16	3	66	21.2	17.5	317.284	56
Cod	12	16	3	66	21.2	22.5	294.068	56
Cod	12	16	3	66	21.2	27.5	319.864	56
Cod	12	16	3	66	21.2	32.5	366.295	56
Cod	12	16	3	66	21.2	37.5	355.977	56
Cod	12	16	3	66	21.2	42.5	368.875	56
Cod	12	16	3	66	21.2	47.5	397.25	56
Cod	12	16	3	66	21.2	52.5	399.83	56
Cod	12	16	4	64	20.5	7.5	191.531	52.5
Cod	12	16	4	64	20.5	12.5	164.93	52.5
Cod	12	16	4	64	20.5	17.5	218.133	52.5
Cod	12	16	4	64	20.5	22.5	212.812	52.5
Cod	12	16	4	64	20.5	27.5	255.375	52.5
Cod	12	16	4	64	20.5	32.5	266.016	52.5
Cod	12	16	4	64	20.5	37.5	297.938	52.5
Cod	12	16	4	64	20.5	42.5	337.84	52.5
Cod	12	16	4	64	20.5	47.5	348.48	52.5
Cod	12	16	5	59	20.5	7.5	291.445	53.25
Cod	12	16	5	59	20.5	12.5	245.275	53.25
Cod	12	16	5	59	20.5	17.5	236.619	53.25
Cod	12	16	5	59	20.5	22.5	265.475	53.25
Cod	12	16	5	59	20.5	27.5	236.619	53.25
Cod	12	16	5	59	20.5	32.5	253.932	53.25
Cod	12	16	5	59	20.5	37.5	297.216	53.25
Cod	12	16	5	59	20.5	42.5	337.614	53.25
Cod	12	16	5	59	20.5	47.5	366.47	53.25
Cod	12	16	5	59	20.5	52.5	369.356	53.25
Cod	12	16	6	62	20.5	7.5	236.153	46.25
Cod	12	16	6	62	20.5	12.5	203.202	46.25
Cod	12	16	6	62	20.5	17.5	194.964	46.25
Cod	12	16	6	62	20.5	22.5	197.71	46.25
Cod	12	16	6	62	20.5	27.5	205.948	46.25
Cod	12	16	6	62	20.5	32.5	227.915	46.25
Cod	12	16	6	62	20.5	37.5	260.867	46.25
Cod	12	16	6	62	20.5	42.5	274.597	46.25
Cod	12	16	7	67	21.4	7.5	238.858	58.75
Cod	12	16	7	67	21.4	12.5	167.709	58.75
Cod	12	16	7	67	21.4	17.5	193.119	58.75
Cod	12	16	7	67	21.4	22.5	223.612	58.75
Cod	12	16	7	67	21.4	27.5	312.549	58.75
Cod	12	16	7	67	21.4	32.5	345.582	58.75
Cod	12	16	7	67	21.4	37.5	327.795	58.75
Cod	12	16	7	67	21.4	42.5	358.287	58.75
Cod	12	16	7	67	21.4	47.5	368.451	58.75
Cod	12	16	7	67	21.4	52.5	376.075	58.75
Cod	12	16	8	74	22.2	7.5	276.081	55.5
Cod	12	16	8	74	22.2	12.5	289.885	55.5
Cod	12	16	8	74	22.2	17.5	289.885	55.5
Cod	12	16	8	74	22.2	22.5	269.179	55.5
Cod	12	16	8	74	22.2	27.5	282.983	55.5
Cod	12	16	8	74	22.2	32.5	301.389	55.5
Cod	12	16	8	74	22.2	37.5	315.193	55.5
Cod	12	16	8	74	22.2	42.5	338.199	55.5
Cod	12	16	8	74	22.2	47.5	365.807	55.5
Cod	12	16	8	74	22.2	52.5	377.311	55.5
Cod	12	16	9	47	19.9	7.5	311.521	43.5
Cod	12	16	9	47	19.9	12.5	326.011	43.5
Cod	12	16	9	47	19.9	17.5	304.277	43.5
Cod	12	16	9	47	19.9	22.5	286.165	43.5
Cod	12	16	9	47	19.9	27.5	278.92	43.5
Cod	12	16	9	47	19.9	32.5	304.277	43.5
Cod	12	16	9	47	19.9	37.5	354.989	43.5
Cod	12	16	9	47	19.9	42.5	383.968	43.5
Cod	12	12	1	49	19.5	7.5	215.418	47.25
Cod	12	12	1	49	19.5	12.5	222.367	47.25
Cod	12	12	1	49	19.5	17.5	177.199	47.25
Cod	12	12	1	49	19.5	22.5	253.638	47.25
Cod	12	12	1	49	19.5	27.5	243.214	47.25
Cod	12	12	1	49	19.5	32.5	305.755	47.25
Cod	12	12	1	49	19.5	37.5	323.128	47.25
Cod	12	12	1	49	19.5	42.5	333.551	47.25
Cod	12	12	2	51	20	7.5	166.912	58
Cod	12	12	2	51	20	12.5	180.265	58
Cod	12	12	2	51	20	17.5	170.25	58
Cod	12	12	2	51	20	22.5	213.647	58
Cod	12	12	2	51	20	27.5	223.662	58
Cod	12	12	2	51	20	32.5	267.059	58
Cod	12	12	2	51	20	37.5	333.824	58
Cod	12	12	2	51	20	42.5	347.176	58
Cod	12	12	2	51	20	47.5	387.235	58
Cod	12	12	2	51	20	52.5	380.559	58
Cod	12	12	3	82	21.7	7.5	130.802	52.75
Cod	12	12	3	82	21.7	12.5	230.46	52.75
Cod	12	12	3	82	21.7	17.5	222.155	52.75
Cod	12	12	3	82	21.7	22.5	234.613	52.75
Cod	12	12	3	82	21.7	27.5	244.994	52.75
Cod	12	12	3	82	21.7	32.5	230.46	52.75
Cod	12	12	3	82	21.7	37.5	265.756	52.75
Cod	12	12	3	82	21.7	42.5	309.357	52.75
Cod	12	12	3	82	21.7	47.5	288.595	52.75
Cod	12	12	4	85	23.5	7.5	224.329	58
Cod	12	12	4	85	23.5	12.5	176.259	58
Cod	12	12	4	85	23.5	17.5	154.226	58
Cod	12	12	4	85	23.5	22.5	140.206	58
Cod	12	12	4	85	23.5	27.5	162.238	58
Cod	12	12	4	85	23.5	32.5	176.259	58
Cod	12	12	4	85	23.5	37.5	226.332	58
Cod	12	12	4	85	23.5	42.5	264.388	58
Cod	12	12	4	85	23.5	47.5	272.4	58
Cod	12	12	4	85	23.5	52.5	272.4	58
Cod	12	12	5	89	22.5	7.5	135.817	57.5
Cod	12	12	5	89	22.5	12.5	124.34	57.5
Cod	12	12	5	89	22.5	17.5	131.992	57.5
Cod	12	12	5	89	22.5	22.5	133.904	57.5
Cod	12	12	5	89	22.5	27.5	149.208	57.5
Cod	12	12	5	89	22.5	32.5	158.772	57.5
Cod	12	12	5	89	22.5	37.5	206.596	57.5
Cod	12	12	5	89	22.5	42.5	258.244	57.5
Cod	12	12	5	89	22.5	47.5	271.635	57.5
Cod	12	12	5	89	22.5	52.5	273.548	57.5
Cod	12	12	6	64	19	7.5	250.055	58.5
Cod	12	12	6	64	19	12.5	276.656	58.5
Cod	12	12	6	64	19	17.5	281.977	58.5
Cod	12	12	6	64	19	22.5	258.035	58.5
Cod	12	12	6	64	19	27.5	258.035	58.5
Cod	12	12	6	64	19	32.5	273.996	58.5
Cod	12	12	6	64	19	37.5	266.016	58.5
Cod	12	12	6	64	19	42.5	292.617	58.5
Cod	12	12	6	64	19	47.5	335.18	58.5
Cod	12	12	6	64	19	52.5	345.82	58.5
Cod	12	12	7	69	22	7.5	199.859	53.75
Cod	12	12	7	69	22	12.5	241.804	53.75
Cod	12	12	7	69	22	17.5	227	53.75
Cod	12	12	7	69	22	22.5	194.924	53.75
Cod	12	12	7	69	22	27.5	217.13	53.75
Cod	12	12	7	69	22	32.5	249.207	53.75
Cod	12	12	7	69	22	37.5	273.88	53.75
Cod	12	12	7	69	22	42.5	303.489	53.75
Cod	12	12	7	69	22	47.5	303.489	53.75
Cod	12	12	8	52	19.3	7.5	157.154	52
Cod	12	12	8	52	19.3	12.5	150.606	52
Cod	12	12	8	52	19.3	17.5	173.524	52
Cod	12	12	8	52	19.3	22.5	193.168	52
Cod	12	12	8	52	19.3	27.5	189.894	52
Cod	12	12	8	52	19.3	32.5	216.087	52
Cod	12	12	8	52	19.3	37.5	242.279	52
Cod	12	12	8	52	19.3	42.5	288.115	52
Cod	12	12	8	52	19.3	47.5	294.663	52
Haddock	12	12	1	56	17.8	7.5	124.647	57
Haddock	12	12	1	56	17.8	12.5	109.446	57
Haddock	12	12	1	56	17.8	17.5	127.688	57
Haddock	12	12	1	56	17.8	22.5	133.768	57
Haddock	12	12	1	56	17.8	27.5	136.808	57
Haddock	12	12	1	56	17.8	32.5	176.33	57
Haddock	12	12	1	56	17.8	37.5	194.571	57
Haddock	12	12	1	56	17.8	42.5	206.732	57
Haddock	12	12	1	56	17.8	47.5	270.576	57
Haddock	12	12	1	56	17.8	52.5	288.817	57
Haddock	12	12	2	62	18.9	7.5	142.79	58
Haddock	12	12	2	62	18.9	12.5	96.1089	58
Haddock	12	12	2	62	18.9	17.5	107.093	58
Haddock	12	12	2	62	18.9	22.5	140.044	58
Haddock	12	12	2	62	18.9	27.5	137.298	58
Haddock	12	12	2	62	18.9	32.5	167.504	58
Haddock	12	12	2	62	18.9	37.5	203.202	58
Haddock	12	12	2	62	18.9	42.5	241.645	58
Haddock	12	12	2	62	18.9	47.5	288.327	58
Haddock	12	12	2	62	18.9	52.5	285.581	58
Haddock	12	12	3	68	18.7	7.5	125.184	48.5
Haddock	12	12	3	68	18.7	12.5	140.206	48.5
Haddock	12	12	3	68	18.7	17.5	142.71	48.5
Haddock	12	12	3	68	18.7	22.5	157.732	48.5
Haddock	12	12	3	68	18.7	27.5	190.279	48.5
Haddock	12	12	3	68	18.7	32.5	220.324	48.5
Haddock	12	12	3	68	18.7	37.5	232.842	48.5
Haddock	12	12	3	68	18.7	42.5	265.39	48.5
Haddock	12	12	4	56	18	7.5	106.406	59.75
Haddock	12	12	4	56	18	12.5	97.2857	59.75
Haddock	12	12	4	56	18	17.5	106.406	59.75
Haddock	12	12	4	56	18	22.5	133.768	59.75
Haddock	12	12	4	56	18	27.5	133.768	59.75
Haddock	12	12	4	56	18	32.5	158.089	59.75
Haddock	12	12	4	56	18	37.5	170.25	59.75
Haddock	12	12	4	56	18	42.5	206.732	59.75
Haddock	12	12	4	56	18	47.5	255.375	59.75
Haddock	12	12	4	56	18	52.5	294.897	59.75
Haddock	12	12	5	67	19.3	7.5	96.5597	55.75
Haddock	12	12	5	67	19.3	12.5	121.97	55.75
Haddock	12	12	5	67	19.3	17.5	127.052	55.75
Haddock	12	12	5	67	19.3	22.5	152.463	55.75
Haddock	12	12	5	67	19.3	27.5	157.545	55.75
Haddock	12	12	5	67	19.3	32.5	185.496	55.75
Haddock	12	12	5	67	19.3	37.5	218.53	55.75
Haddock	12	12	5	67	19.3	42.5	274.433	55.75
Haddock	12	12	5	67	19.3	47.5	299.843	55.75
Haddock	12	12	6	62	19	7.5	109.839	55.25
Haddock	12	12	6	62	19	12.5	104.347	55.25
Haddock	12	12	6	62	19	17.5	107.093	55.25
Haddock	12	12	6	62	19	22.5	109.839	55.25
Haddock	12	12	6	62	19	27.5	134.552	55.25
Haddock	12	12	6	62	19	32.5	167.504	55.25
Haddock	12	12	6	62	19	37.5	197.71	55.25
Haddock	12	12	6	62	19	42.5	255.375	55.25
Haddock	12	12	6	62	19	47.5	296.565	55.25
Haddock	12	12	7	71	19	7.5	151.067	62.25
Haddock	12	12	7	71	19	12.5	112.701	62.25
Haddock	12	12	7	71	19	17.5	122.292	62.25
Haddock	12	12	7	71	19	22.5	131.884	62.25
Haddock	12	12	7	71	19	27.5	146.271	62.25
Haddock	12	12	7	71	19	32.5	163.056	62.25
Haddock	12	12	7	71	19	37.5	201.423	62.25
Haddock	12	12	7	71	19	42.5	254.176	62.25
Haddock	12	12	7	71	19	47.5	225.401	62.25
Haddock	12	12	7	71	19	52.5	249.38	62.25
Haddock	12	12	8	62	19	7.5	98.8548	55.5
Haddock	12	12	8	62	19	12.5	101.601	55.5
Haddock	12	12	8	62	19	17.5	126.315	55.5
Haddock	12	12	8	62	19	22.5	142.79	55.5
Haddock	12	12	8	62	19	27.5	129.06	55.5
Haddock	12	12	8	62	19	32.5	170.25	55.5
Haddock	12	12	8	62	19	37.5	192.218	55.5
Haddock	12	12	8	62	19	42.5	269.105	55.5
Haddock	12	12	8	62	19	47.5	293.819	55.5
